# Supplementary material for: Flavobacterium psychrophilum as an Important Pathogen Associated with Overwintering Mortality Syndrome in Grass Carp (Ctenopharyngodon idella): Isolation, Characterization, and Pathogenicity
Source: Animals (Basel). 2026 May 10;16(10):1465. doi: 10.3390/ani16101465 (PMC13203417; doi:10.3390/ani16101465)
Supplement: Supplementary file 1 [file animals-16-01465-s001.zip]

Archive with 1 entries (1 files):
- animals-4250030-supplementary.pdf
